# Supplementary material for: HS-GC-IMS Analysis of Volatile Organic Compounds in Different Varieties and Harvesting Times of Rhizoma gastrodiae (Tian Ma) in Yunnan Province
Source: Molecules. 2023 Sep 20;28(18):6705. doi: 10.3390/molecules28186705 (PMC10536806; doi:10.3390/molecules28186705)
Supplement: Supplementary file 1 [file molecules-28-06705-s001.zip]

Archive with 1 entries (1 files):
- molecules-2535023-supplementary.pdf
